# Supplementary material for: Non-Lethal Concentrations of CdCl2 Cause Marked Alternations in Cellular Stress Responses within Exposed Sertoli Cell Line
Source: Toxics. 2023 Feb 9;11(2):167. doi: 10.3390/toxics11020167 (PMC9962571; doi:10.3390/toxics11020167)
Supplement: Supplementary file 1 [file toxics-11-00167-s001.zip]

Archive with 1 entries (1 files):
- toxics-2194327-supplementary.pdf
